# Supplementary material for: An Electrochemical Approach to Follow and Evaluate the Kinetic Catalysis of Ricin on hsDNA
Source: Life (Basel). 2021 Apr 29;11(5):405. doi: 10.3390/life11050405 (PMC8145570; doi:10.3390/life11050405)
Supplement: Supplementary file 1 [file life-11-00405-s001.zip]

Archive with 1 entries (1 files):
- life-1145852-supplementary.pdf
